# Supplementary material for: Immune Aging Within the Tumor Microenvironment Predicts Survival in Lung Adenocarcinoma
Source: Cancers (Basel). 2026 Apr 23;18(9):1343. doi: 10.3390/cancers18091343 (PMC13162746; doi:10.3390/cancers18091343)
Supplement: Supplementary file 1 [file cancers-18-01343-s001.zip]

Archive with 1 entries (1 files):
- cancers-4240031-supplementary.pdf
